# Supplementary material for: Donor–Acceptor Complexes of (5,10,15,20-Tetra(4-methylphenyl)porphyrinato)cobalt(II) with Fullerenes C60: Self-Assembly, Spectral, Electrochemical and Photophysical Properties
Source: Molecules. 2022 Dec 14;27(24):8900. doi: 10.3390/molecules27248900 (PMC9783012; doi:10.3390/molecules27248900)
Supplement: Supplementary file 1 [file molecules-27-08900-s001.zip]

Archive with 1 entries (1 files):
- molecules-2087143-supplementary.pdf
